# Supplementary material for: Evaluation of the Effect of Oregano Essential Oil and Emulsifier Ratio on the Physicochemical, Mechanical, and Antioxidant Properties of Corn Starch Films Based on Gel Matrices
Source: Gels. 2025 Sep 21;11(9):760. doi: 10.3390/gels11090760 (PMC12469715; doi:10.3390/gels11090760)
Supplement: Supplementary file 1 [file gels-11-00760-s001.zip]

Archive with 12 entries (12 files):
- Flow curve Control.pdf
- Flow curve F1.pdf
- Flow curve F10.pdf
- Flow curve F2.pdf
- Flow curve F3.pdf
- Flow curve F4.pdf
- Flow curve F5.pdf
- Flow curve F6.pdf
- Flow curve F7.pdf
- Flow curve F8.pdf
- Flow curve F9.pdf
- MEB F8 vs Control.pptx
